# Supplementary material for: The Biochemical Profile of Post-Mortem Brain from People Who Suffered from Epilepsy Reveals Novel Insights into the Etiopathogenesis of the Disease
Source: Metabolites. 2020 Jun 23;10(6):261. doi: 10.3390/metabo10060261 (PMC7345034; doi:10.3390/metabo10060261)
Supplement: Supplementary file 1 [file metabolites-10-00261-s001.zip]

Archive with 8 entries (7 files):
- supplementary/
- supplementary/Supplementary Figure 1.png
- supplementary/Supplementary Figure 2.png
- supplementary/Supplementary Figure 3.png
- supplementary/Supplementary Table 1.docx
- supplementary/Supplementary Table 2.docx
- supplementary/Supplementary Table 3.docx
- supplementary/Supplementary Table 4.docx
